# Supplementary material for: The outcomes of different regimens depend on the molecular subtypes of pulmonary large‐cell neuroendocrine carcinoma: A retrospective study in China
Source: Cancer Med. 2024 Jan 5;13(1):e6834. doi: 10.1002/cam4.6834 (PMC10807557; doi:10.1002/cam4.6834)
Supplement: Supplementary file 3 — Table S2. [file CAM4-13-e6834-s002.xlsx]

## Sheet:  Clinic info (Fig 3)
No. of patient	Gender	Age (year)	Smoking	ECOG-score	Stage	Metastatic sites	Previous curative surgery	Chemotherapy(string)	Immunotherapy(string)	Targeted-therapy(string)	Localized-therapy(string)	Sample source	Samping method	Type	Regimen	Consistency	DCR	ORR	Overall-survival (month)
P01	Male	66.1616	Yes	1	4	Bone, brain, kidney	No	Yes	No	No	Yes	Primary tumor	Bronchoscopic biopsy	II	NSCLC	No	NA	NA	3.2
P02	Male	66.6027	Yes	0	4	Distal lymph node, liver	Yes	Yes	No	No	Yes	Primary tumor	Surgery	I	NSCLC	Yes	0	0	12.5
P03	Male	42.3836	Yes	0	4	Distal lymph node, bone, brain， subcutaneous nodule	No	Yes	Yes	No	Yes	Abdominal wall nodule	Surgery	I	SCLC	No	0	0	4.06667
P04	Male	55.0027	Yes	NA	4	Adrenal gland, distal lymph node	No	Yes	No	No	Yes	Primary tumor	Bronchoscopic biopsy	II	SCLC	Yes	1	1	37.7
P05	Male	63.1699	Yes	NA	4	Adrenal gland，bone	No	Yes	No	No	No	Lymph node	Surgery	I	NSCLC	Yes	1	0	8.5
P06	Male	63.5425	NA	NA	4	Bone, intra-abdominal	No	Yes	No	Yes	No	Lymph node	Surgery	II	NSCLC	No	1	1	12.5667
P07	Male	63.1644	Yes	0	3	N/A	No	Yes	No	No	Yes	Primary tumor	Bronchoscopic biopsy	II	SCLC	Yes	1	1	48.3333
P08	Male	63.8164	Yes	2	4	Bone, brain, pleura	No	Yes	No	No	No	Primary tumor	Bronchoscopic biopsy	II	SCLC	Yes	1	1	2.86667
P09	Male	52.0603	Yes	0	4	Bone, bilateral lungs	Yes	Yes	Yes	No	No	Primary tumor	Surgery	I	SCLC	No	1	1	16.8333
P10	Male	67.6466	Yes	1	4	Brain, pancreas	No	Yes	Yes	No	No	Primary tumor	CT-guided needle biopsy	II	SCLC	Yes	1	NA	22.7
P11	Female	46.1288	No	0	3	N/A	No	Yes	No	No	Yes	Lymph node	Bronchoscopic biopsy	II	SCLC	Yes	1	0	24.7667
P12	Male	57.2466	No	1	4	Liver, brain, bone, bilateral lungs	Yes	Yes	Yes	No	Yes	Liver metastatic tumor	CT-guided needle biopsy	II	SCLC	Yes	1	0	5.06667
