# Supplementary material for: The outcomes of different regimens depend on the molecular subtypes of pulmonary large‐cell neuroendocrine carcinoma: A retrospective study in China
Source: Cancer Med. 2024 Jan 5;13(1):e6834. doi: 10.1002/cam4.6834 (PMC10807557; doi:10.1002/cam4.6834)
Supplement: Supplementary file 4 — Table S3. [file CAM4-13-e6834-s004.xlsx]

## Sheet: Sheet1
Patient No.	Gene	Alteration	Type
P01	PRKAR1A	E10Gfs*119	TRUNC
P01	ACIN1	R327S	MISSENSE
P01	ARID5B	H446Y	MISSENSE
P01	ATM	E699Q	MISSENSE
P01	EXT1	R701G	MISSENSE
P01	FANCM	D339N	MISSENSE
P01	MST1R	R858H	MISSENSE
P01	MYCN	A354V	MISSENSE
P01	NOTCH2	C691F	MISSENSE
P01	RAD54L	S38T	MISSENSE
P01	TET1	R114Q	MISSENSE
P01	TP53	Y163C	MISSENSE
P01	TP53	A159P	MISSENSE
P01	TSC2	S999T	MISSENSE
P01	RB1	X1_splice	SPLICE
P02	PDCD1	A202_R203insGA	INFRAME
P02	ARID1A	E1668Rfs*5	TRUNC
P02	BRCA2	K1419E	MISSENSE
P02	CDH23	R3310H	MISSENSE
P02	CYLD	Y832C	MISSENSE
P02	EP300	N2238S	MISSENSE
P02	ERCC5	S893L	MISSENSE
P02	FANCM	S1394G	MISSENSE
P02	FAT1	R1257Q	MISSENSE
P02	FAT2	P2269A	MISSENSE
P02	FAT2	R856L	MISSENSE
P02	HDAC4	G546R	MISSENSE
P02	MYCN	P57A	MISSENSE
P02	MYH14	A1839D	MISSENSE
P02	NFE2L2	E79Q	MISSENSE
P02	PDGFRB	Q210H	MISSENSE
P02	PIK3CG	V74M	MISSENSE
P02	PIK3R2	R406H	MISSENSE
P02	POLD1	V124A	MISSENSE
P02	SF3B1	R739I	MISSENSE
P02	SOS1	L1273V	MISSENSE
P02	TAL1	S289A	MISSENSE
P02	TP53	E224D	MISSENSE
P02	VEGFA	V167I	MISSENSE
P02	ZFHX3	K3464T	MISSENSE
P02	PIK3CG	X1_splice	SPLICE
P02	SMARCB1	X1_splice	SPLICE
P03	FAT2	P712S	MISSENSE
P03	LRP1B	G4245A	MISSENSE
P03	NCOR1	R1445C	MISSENSE
P03	POLD1	V759I	MISSENSE
P03	RINT1	S150R	MISSENSE
P03	TNFAIP3	P714S	MISSENSE
P03	ARID2	S1302*	PROMOTER
P03	CDKN2A	HOMDEL	CNA
P03	RET	FUSION	FUSION
P03	KIF5B	FUSION	FUSION
P04	BRCA2	A2351G	MISSENSE
P04	CCT5	G357D	MISSENSE
P04	DOT1L	G756V	MISSENSE
P04	FGFR4	P75S	MISSENSE
P04	FLT1	E144K	MISSENSE
P04	JAK3	R431Q	MISSENSE
P04	MLL	P786A	MISSENSE
P04	NKX2-1	G352S	MISSENSE
P04	NOTCH2	G2174W	MISSENSE
P04	POT1	L213V	MISSENSE
P04	PTCH1	R1394Q	MISSENSE
P04	ROBO2	I49T	MISSENSE
P04	TCF3	K522Q	MISSENSE
P04	TP53	P278L	MISSENSE
P04	CDKN2A	E119*	PROMOTER
P04	FANCM	Q1303*	PROMOTER
P04	FAT1	E3124*	PROMOTER
P04	MLL3	R2403*	PROMOTER
P04	KDM6A	X1_splice	SPLICE
P04	IKBKE	p.*717Sext*6	OTHER
P04	ARID2	AMP	CNA
P05	STK11	Q37Lfs*126	TRUNC
P05	BCOR	P483L	MISSENSE
P05	CPS1	A1048P	MISSENSE
P05	DDR2	S311N	MISSENSE
P05	ELAC2	A73S	MISSENSE
P05	ERCC3	S735P	MISSENSE
P05	HDAC4	R629W	MISSENSE
P05	NDUFA13	P119L	MISSENSE
P05	NFE2L2	T80R	MISSENSE
P05	PDGFB	P204T	MISSENSE
P05	PTPRD	T1476S	MISSENSE
P05	SDHA	R451H	MISSENSE
P05	TP53	F270S	MISSENSE
P05	ZFHX3	V2285M	MISSENSE
P05	MDM4	Q43*	PROMOTER
P05	MPL	X1_splice	SPLICE
P05	PDGFRA	X1_splice	SPLICE
P05	ALK	FUSION	FUSION
P05	FSHR	FUSION	FUSION
P06	EGFR	L747_P753delinsS	INFRAME
P06	PRKDC	A2681_R2684delinsG	INFRAME
P06	RB1	R358Kfs*3	TRUNC
P06	ACIN1	R327S	MISSENSE
P06	AKT1	E17K	MISSENSE
P06	ATM	S2209A	MISSENSE
P06	AXL	G752D	MISSENSE
P06	CDH23	D1184Y	MISSENSE
P06	IDH1	I99M	MISSENSE
P06	MAP3K1	R364Q	MISSENSE
P06	MYOD1	H88R	MISSENSE
P06	NOTCH4	D272G	MISSENSE
P06	NSD1	T1063A	MISSENSE
P06	POLE	T528M	MISSENSE
P06	PRKAA1	I492V	MISSENSE
P06	PTCH1	V1263I	MISSENSE
P06	TBX3	E380Q	MISSENSE
P06	TP53	E271_V272delinsDL	INFRAME
P06	TSHR	K751R	MISSENSE
P06	NPM1	AMP	CNA
P06	PIK3R1	AMP	CNA
P07	AURKA	A160S	MISSENSE
P07	AURKB	A51S	MISSENSE
P07	BRD3	T233M	MISSENSE
P07	EPHA2	T349M	MISSENSE
P07	ERCC5	P1122S	MISSENSE
P07	EZH2	Y330N	MISSENSE
P07	FAT1	C4202Y	MISSENSE
P07	FBXW7	R505G	MISSENSE
P07	FGF12	S56C	MISSENSE
P07	FGFR2	R6P	MISSENSE
P07	MLL2	A5413E	MISSENSE
P07	NOTCH4	D272G	MISSENSE
P07	NUMA1	R2081H	MISSENSE
P07	OPCML	Q90L	MISSENSE
P07	PRDM1	P396R	MISSENSE
P07	ROBO3	A900V	MISSENSE
P07	ROS1	P1483T	MISSENSE
P07	USP6	F704I	MISSENSE
P07	ZFHX3	M1476I	MISSENSE
P07	FBXW7	Q303*	PROMOTER
P07	NOTCH1	E216*	PROMOTER
P07	TCF7L2	Q325*	PROMOTER
P07	TP53	E198*	PROMOTER
P07	NOTCH1	X1_splice	SPLICE
P07	BRCA1	X1_splice	SPLICE
P08	ZFHX3	V777_A781del	INFRAME
P08	ZFHX3	G3514_G3515insS	INFRAME
P08	CDKN2A	G23Vfs*3	TRUNC
P08	KDM6A	V1110Kfs*34	TRUNC
P08	CBL	M487V	MISSENSE
P08	CDKN2A	R22W	MISSENSE
P08	EP300	G213R	MISSENSE
P08	EP300	Y1414C	MISSENSE
P08	GFRAL	L148F	MISSENSE
P08	HIST3H3	R64C	MISSENSE
P08	KRAS	E3D	MISSENSE
P08	MPL	A58V	MISSENSE
P08	MSH6	P1082S	MISSENSE
P08	MSR1	E107K	MISSENSE
P08	PALB2	S652N	MISSENSE
P08	PIK3CA	H1047R	MISSENSE
P08	TP53	C176F	MISSENSE
P08	TP73	P335T	MISSENSE
P08	LRP1B	E3802*	PROMOTER
P08	PMS2	X1_splice	SPLICE
P08	EXT1	AMP	CNA
P08	PDCD1LG2	AMP	CNA
P08	CCND1	AMP	CNA
P08	CD274	AMP	CNA
P08	FGF19	AMP	CNA
P08	FGF3	AMP	CNA
P08	FGF4	AMP	CNA
P08	NBN	AMP	CNA
P08	MYC	AMP	CNA
P08	FGFR1	AMP	CNA
P09	BRAF	K601E	MISSENSE
P09	DAXX	A498G	MISSENSE
P09	DDR2	R307C	MISSENSE
P09	ERCC4	T885M	MISSENSE
P09	FLT3	K649T	MISSENSE
P09	HIST1H1E	G56R	MISSENSE
P09	JAK3	Q896R	MISSENSE
P09	MLH3	L1431R	MISSENSE
P09	NOS3	P658S	MISSENSE
P09	NSD1	R937W	MISSENSE
P09	POLD1	R409L	MISSENSE
P09	POLD1	G1000C	MISSENSE
P09	POLE	R2027M	MISSENSE
P09	PTCH1	A741V	MISSENSE
P09	PTPRD	P1305L	MISSENSE
P09	SERPINB4	E197Q	MISSENSE
P09	SMAD3	S423T	MISSENSE
P09	TCF3	K522Q	MISSENSE
P09	TP53	G266E	MISSENSE
P09	TSC2	D647N	MISSENSE
P09	EPAS1	X1_splice	SPLICE
P09	BRD4	AMP	CNA
P09	PIK3R2	AMP	CNA
P09	SMARCA4	AMP	CNA
P09	IRS2	AMP	CNA
P09	MEF2B	AMP	CNA
P10	ARAF	S214_H219del	INFRAME
P10	STK11	G257Tfs*28	TRUNC
P10	AR	A385V	MISSENSE
P10	AXIN1	D36E	MISSENSE
P10	CCNE1	P243S	MISSENSE
P10	CDH1	N432K	MISSENSE
P10	EPHA5	E442Y	MISSENSE
P10	FOXP1	G21C	MISSENSE
P10	KDR	A750S	MISSENSE
P10	MSH2	F85L	MISSENSE
P10	PKHD1	W1248C	MISSENSE
P10	PRDM16	P926R	MISSENSE
P10	RET	V282M	MISSENSE
P10	SPEN	D303A	MISSENSE
P10	TP53	P278S	MISSENSE
P10	TSC2	R1159W	MISSENSE
P10	RB1	Y659*	PROMOTER
P10	HOXB13	AMP	CNA
P10	CCNE1	AMP	CNA
P10	FOXA1	AMP	CNA
P10	MDM2	AMP	CNA
P10	NKX2-1	AMP	CNA
P10	SDHA	AMP	CNA
P10	MPL	AMP	CNA
P11	ARAF	L54V	MISSENSE
P11	ARID2	K1627N	MISSENSE
P11	CDH23	D954Y	MISSENSE
P11	CDKN2A	R99P	MISSENSE
P11	ERCC4	L119F	MISSENSE
P11	FAT1	R1257Q	MISSENSE
P11	FAT2	S1178N	MISSENSE
P11	FAT2	F55L	MISSENSE
P11	FGFR2	R6P	MISSENSE
P11	FLT3	A87T	MISSENSE
P11	GRM3	C513F	MISSENSE
P11	MED12	A1753G	MISSENSE
P11	MLL3	R3177H	MISSENSE
P11	NCOR1	L959V	MISSENSE
P11	NCOR1	S917L	MISSENSE
P11	PALB2	E1018D	MISSENSE
P11	PTCH1	V753L	MISSENSE
P11	RAF1	E425G	MISSENSE
P11	SETD2	E2126V	MISSENSE
P11	STAG2	E675K	MISSENSE
P11	TP53	G245C	MISSENSE
P11	TP73	V191L	MISSENSE
P11	XRCC2	S121C	MISSENSE
P11	B2M	W115*	PROMOTER
P11	MLL2	Q2004*	PROMOTER
P11	RB1	R455*	PROMOTER
P11	TP53	E56*	PROMOTER
P12	FANCE	A35_G36insLQA	INFRAME
P12	NCOA3	Q1276_T1277insQ	INFRAME
P12	BRCA2	V2050I	MISSENSE
P12	BRD2	A378V	MISSENSE
P12	CCNE1	L346P	MISSENSE
P12	EPCAM	Q262R	MISSENSE
P12	FAT2	P3322L	MISSENSE
P12	FAT2	A980V	MISSENSE
P12	FLT1	M43I	MISSENSE
P12	HNF1A	T136S	MISSENSE
P12	KAT6A	P1799A	MISSENSE
P12	NOTCH4	D272G	MISSENSE
P12	PIK3R2	R89C	MISSENSE
P12	POU2AF1	V139G	MISSENSE
P12	PRF1	H307R	MISSENSE
P12	RAB35	R101P	MISSENSE
P12	RAD50	K108R	MISSENSE
P12	RNF43	G415C	MISSENSE
P12	TSHR	V10L	MISSENSE
P12	MAP3K1	G1427*	PROMOTER
P12	RB1	E322*	PROMOTER
P12	TP53	E349*	PROMOTER
P12	ABL1	AMP	CNA
P12	FANCD2	HOMDEL	CNA
P12	MYCN	AMP	CNA
P12	TSC1	AMP	CNA
P12	AKT2	AMP	CNA
P12	CCNE1	AMP	CNA
P12	CEBPA	AMP	CNA
P12	RICTOR	AMP	CNA
P12	SDHA	AMP	CNA
