# Supplementary material for: The outcomes of different regimens depend on the molecular subtypes of pulmonary large‐cell neuroendocrine carcinoma: A retrospective study in China
Source: Cancer Med. 2024 Jan 5;13(1):e6834. doi: 10.1002/cam4.6834 (PMC10807557; doi:10.1002/cam4.6834)
Supplement: Supplementary file 5 — Table S4. [file CAM4-13-e6834-s003.xlsx]

## Sheet: Sheet1
Univariate analysis for the association of all variables with PFS and OS
Variables	PFS (p-value)	OS (p-value)
Background disease (Yes vs. No)	0.391	0.951
Personal history of cancer (Yes vs. No)	0.452	0.843
Family history of cancer (Yes vs. No)*	-	-
Smoking history (Yes vs. No)	0.923	0.279
Recurrence (Yes vs. No)	0.221	0.673
Stage (IIIB-IIIC vs. IVA-IVB)	0.139	0.08
ECOG score (0 vs. 1-3)	0.315	0.49
Therapy (first-line treatment)
Immunotherapy (Yes vs. No)	0.46	0.965
Targeted therapy (Yes vs. No)	0.837	0.538
Localized treatment (Yes vs. No)	0.575	0.143
Therapy (during follow-up)
Immunotherapy (Yes vs. No)	0.261	0.945
Targeted therapy (Yes vs. No)	0.837	0.538
Localized treatment (Yes vs. No)	0.573	0.239
Molecular subtype (type I vs. type II)	0.072	0.29
Subtype-regimen consistency
consistent vs. inconsistent	0.47	0.046
type II-SCLC vs. other	0.15	0.039
Notes: Recurrence means the patients experienced recurrence after previous curative surgery and were enrolled at the diagnosis of recurrence. Here the one case with targeted therapy referred to the EGFR inhibitor, gefitinib. All the 12 patients had a family history of cancer, thus univariate analysis could not be performed for this variable. The p-value was derived from Kaplan-Meier survival anal…
